# Supplementary material for: Plague epizootic cycles in Central Asia
Source: Biol Lett. 2014 Jun;10(6):20140302. doi: 10.1098/rsbl.2014.0302 (PMC4090551; doi:10.1098/rsbl.2014.0302)
Supplement: Data used in the analyses/figures [file rsbl20140302supp1.xls]

## Sheet: Sheet1
year	mean flea burden	mean occupancy	number of tested gerbils	sector plague prevalence
1975	1.60974	0.278304	15500	0
1976	4.75812	0.421033	16781	0
1977	4.29371	0.596324	21368	0
1978	6.18938	0.630674	30673	0
1979	11.8649	0.434994	22798	0.0866142
1980	9.80294	0.0955563	8708	0.0262009
1981	11.5037	0.0209474	538	0.0273973
1982	5.43009	0.0116849	565	0
1983	0.788235	0.0171831	85	0
1984	3.74148	0.0671299	1056	0
1985	1.91752	0.138117	4692	0
1986	2.1637	0.307957	21234	0
1987	4.20833	0.494416	24836	0
1988	10.6157	0.597188	25561	0.0493274
1989	15.6227	0.559287	22398	0.178571
1990	12.6014	0.283875	9094	0.11976
1991	6.30106	0.228417	5547	0.0952381
1992	5.9631	0.456276	5393	0.057554
1993	8.1441	0.570634	6100	0.0647059
1994	9.35647	0.595191	5591	0.1
1995	12.9484	0.671789	5347	0.154472
