# Supplementary material for: Plague epizootic cycles in Central Asia
Source: Biol Lett. 2014 Jun;10(6):20140302. doi: 10.1098/rsbl.2014.0302 (PMC4090551; doi:10.1098/rsbl.2014.0302)
Supplement: Raw data [file rsbl20140302supp2.xls]

## Sheet: balkhash_corrected
year	season	sector	occupancy	rodentEx	rodentFleas	¨positive
1975	1	3034307811	0	181	85	0
1975	1	3034305444	0	3	0	0
1975	1	3034306624	0	7	26	0
1975	1	3034307822	3	19	1	0
1975	1	3034305533	0	8	3	0
1975	1	3034305534	0	8	5	0
1975	1	3034306711	0	3	0	0
1975	1	3034306712	0	9	20	0
1975	1	3034306713	0	3	0	0
1975	1	3034306714	0	1	3	0
1975	1	3034306731	10	15	0	0
1975	1	3034306732	0	14	0	0
1975	1	3034306733	0	1	0	0
1975	1	3034306734	0	32	2	0
1975	1	3034307911	0	39	0	0
1975	1	3034307912	0	12	2	0
1975	1	3034307913	0	8	1	0
1975	1	3034307914	0	24	3	0
1975	1	3034307933	3	13	1	0
1975	1	3034307934	0	59	10	0
1975	1	3034309111	0	49	17	0
1975	1	3034309112	0	182	36	0
1975	1	3034309114	1	157	43	0
1975	1	3034306721	0	4	0	0
1975	1	3034306743	33	8	0	0
1975	1	3034306744	0	13	0	0
1975	1	3034307921	3	27	2	0
1975	1	3034307922	0	1	0	0
1975	1	3034307923	0	3	0	0
1975	1	3034307942	20	15	3	0
1975	1	3034309121	0	306	41	0
1975	1	3034309123	0	113	11	0
1975	1	3034310332	15	14	0	0
1975	1	3034306831	13	11	0	0
1975	1	3034306834	0	18	22	0
1975	1	3034308013	15	21	0	0
1975	1	3034308033	9	8	3	0
1975	1	3034309234	13	11	0	0
1975	1	3034309231	0	0	0	0
1975	1	3034310411	10	38	0	0
1975	1	3034310412	0	31	2	0
1975	1	3034310413	0	41	1	0
1975	1	3034310414	0	17	0	0
1975	1	3034310431	30	28	10	0
1975	1	3034310432	0	37	7	0
1975	1	3034310433	0	12	7	0
1975	1	3034310434	0	12	0	0
1975	1	3034305644	12	104	407	0
1975	1	3034306843	10	23	9	0
1975	1	3034309241	13	14	0	0
1975	1	3034310421	36	23	20	0
1975	1	3034310423	0	27	0	0
1975	1	3034310424	0	20	33	0
1975	1	3034310441	0	187	173	0
1975	1	3034310442	8	27	41	0
1975	1	3034310443	0	44	11	0
1975	1	3034310444	0	0	0	0
1975	1	3034311621	44	8	0	0
1975	1	3034311622	0	15	3	0
1975	1	3034310531	0	43	25	0
1975	1	3034310532	0	94	63	0
1975	1	3034310533	0	27	59	0
1975	1	3034310534	0	25	10	0
1975	1	3034311711	40	138	763	0
1975	1	3034311712	0	14	0	0
1975	1	3034306810	17	0	0	0
1975	1	3034306820	30	0	0	0
1975	1	3034306630	1	0	0	0
1975	1	3034306640	10	0	0	0
1975	1	3034307840	1	0	0	0
1975	1	3034309210	7	0	0	0
1975	1	3034309142	7	0	0	0
1975	1	3034307811	0	0	0	0
1975	2	3034307844	17	39	2	0
1975	2	3034307933	0	30	56	0
1975	2	3034307934	0	119	20	0
1975	2	3034309111	15	195	2	0
1975	2	3034309112	0	374	35	0
1975	2	3034309114	0	216	9	0
1975	2	3034307943	47	88	7	0
1975	2	3034309121	0	470	214	0
1975	2	3034309123	0	416	60	0
1975	2	3034309124	0	144	5	0
1975	2	3034309141	30	40	34	0
1975	2	3034309142	0	46	6	0
1975	2	3034310511	0	21	40	0
1975	2	3034310513	0	30	105	0
1975	2	3034310532	0	69	257	0
1975	2	3034310534	0	43	99	0
1975	2	3034307811	0	583	426	0
1975	2	3034306814	0	24	535	0
1975	2	3034309242	0	21	103	0
1975	2	3034308013	33	20	0	0
1975	2	3034310441	39	21	0	0
1975	2	3034306724	47	0	0	0
1975	2	3034306810	33	0	0	0
1975	2	3034306820	27	0	0	0
1975	2	3034306630	7	0	0	0
1975	2	3034306640	20	0	0	0
1975	2	3034306730	27	0	0	0
1975	2	3034306740	33	0	0	0
1975	2	3034306840	43	0	0	0
1975	2	3034307820	17	0	0	0
1975	2	3034307910	27	0	0	0
1975	2	3034307920	30	0	0	0
1975	2	3034308030	22	0	0	0
1975	2	3034309210	10	0	0	0
1975	2	3034309230	22	0	0	0
1975	2	3034309240	21	0	0	0
1975	2	3034310330	49	0	0	0
1975	2	3034310410	39	0	0	0
1975	2	3034310420	52	0	0	0
1975	2	3034310430	42	0	0	0
1975	2	3034311620	42	0	0	0
1976	1	3034306633	10	12	64	0
1976	1	3034307811	0	472	2365	0
1976	1	3034307844	7	33	0	0
1976	1	3034307914	0	24	0	0
1976	1	3034307933	50	126	691	0
1976	1	3034307934	0	62	126	0
1976	1	3034309111	17	174	39	0
1976	1	3034309113	0	336	479	0
1976	1	3034309114	0	156	100	0
1976	1	3034309133	0	12	3	0
1976	1	3034307943	37	43	2741	0
1976	1	3034309121	0	237	860	0
1976	1	3034309122	0	3	25	0
1976	1	3034309123	0	370	804	0
1976	1	3034309124	0	76	314	0
1976	1	3034309141	0	85	170	0
1976	1	3034309142	0	47	67	0
1976	1	3034306831	0	29	0	0
1976	1	3034308013	0	21	5	0
1976	1	3034309234	0	21	0	0
1976	1	3034309242	0	16	0	0
1976	1	3034310441	0	25	69	0
1976	1	3034306640	13	0	0	0
1976	1	3034307820	20	0	0	0
1976	1	3034306730	17	0	0	0
1976	1	3034306720	20	0	0	0
1976	1	3034306740	30	0	0	0
1976	1	3034307920	30	0	0	0
1976	1	3034306810	13	0	0	0
1976	1	3034308010	28	0	0	0
1976	1	3034308030	20	0	0	0
1976	1	3034309210	13	0	0	0
1976	1	3034309230	17	0	0	0
1976	1	3034310410	40	0	0	0
1976	1	3034310430	33	0	0	0
1976	1	3034305640	13	0	0	0
1976	1	3034306820	13	0	0	0
1976	1	3034306840	20	0	0	0
1976	1	3034309240	12	0	0	0
1976	1	3034310420	43	0	0	0
1976	1	3034310440	37	0	0	0
1976	1	3034311620	30	0	0	0
1976	1	3034310530	40	0	0	0
1976	1	3034311710	37	0	0	0
1976	2	3034306633	43	32	115	0
1976	2	3034307811	0	584	1415	0
1976	2	3034307844	23	25	44	0
1976	2	3034307914	0	12	47	0
1976	2	3034307933	0	138	302	0
1976	2	3034307934	0	247	651	0
1976	2	3034309111	0	194	370	0
1976	2	3034309112	0	328	736	0
1976	2	3034309113	0	257	4454	0
1976	2	3034309114	0	62	120	0
1976	2	3034306721	0	16	57	0
1976	2	3034306722	0	112	1105	0
1976	2	3034306723	0	44	378	0
1976	2	3034306724	0	31	1104	0
1976	2	3034306741	70	16	159	0
1976	2	3034306742	0	38	192	0
1976	2	3034307943	80	165	190	0
1976	2	3034309121	0	455	943	0
1976	2	3034309123	0	414	893	0
1976	2	3034309124	0	147	225	0
1976	2	3034309141	0	61	191	0
1976	2	3034309142	0	72	256	0
1976	2	3034306811	0	79	1406	0
1976	2	3034306812	0	19	504	0
1976	2	3034306813	0	74	910	0
1976	2	3034306831	77	15	135	0
1976	2	3034306832	0	51	527	0
1976	2	3034308013	0	20	337	0
1976	2	3034309231	0	19	104	0
1976	2	3034309242	0	21	70	0
1976	2	3034310441	0	0	0	0
1976	2	3034306640	43	0	0	0
1976	2	3034307820	50	0	0	0
1976	2	3034306730	63	0	0	0
1976	2	3034307920	70	0	0	0
1976	2	3034305630	53	0	0	0
1976	2	3034308030	71	0	0	0
1976	2	3034309210	57	0	0	0
1976	2	3034310410	60	0	0	0
1976	2	3034310430	60	0	0	0
1976	2	3034305640	33	0	0	0
1976	2	3034306820	57	0	0	0
1976	2	3034306840	63	0	0	0
1976	2	3034310420	50	0	0	0
1976	2	3034311620	24	0	0	0
1976	2	3034310530	63	0	0	0
1976	2	3034311710	33	0	0	0
1977	1	3034307721	0	20	13	0
1977	1	3034307811	47	535	528	0
1977	1	3034307842	37	26	7	0
1977	1	3034309022	0	420	2362	0
1977	1	3034307914	43	24	51	0
1977	1	3034307933	0	201	43	0
1977	1	3034307934	0	200	199	0
1977	1	3034309111	0	269	76	0
1977	1	3034309112	67	412	387	0
1977	1	3034309113	0	42	5	0
1977	1	3034309114	0	66	56	0
1977	1	3034306742	67	54	202	0
1977	1	3034306744	0	53	310	0
1977	1	3034307943	77	154	824	0
1977	1	3034309121	0	510	1698	0
1977	1	3034309122	0	26	416	0
1977	1	3034309123	0	526	1027	0
1977	1	3034309124	0	39	656	0
1977	1	3034309141	0	256	297	0
1977	1	3034309142	0	55	103	0
1977	1	3034306813	0	66	190	0
1977	1	3034306831	83	87	317	0
1977	1	3034306833	0	55	310	0
1977	1	3034309231	0	21	11	0
1977	1	3034309242	0	21	10	0
1977	1	3034308013	70	20	0	0
1977	1	3034310420	0	0	0	0
1977	1	3034306630	53	0	0	0
1977	1	3034306640	53	0	0	0
1977	1	3034306730	73	0	0	0
1977	1	3034307920	57	0	0	0
1977	1	3034305630	60	0	0	0
1977	1	3034309210	50	0	0	0
1977	1	3034308030	68	0	0	0
1977	1	3034310410	58	0	0	0
1977	1	3034305640	37	0	0	0
1977	1	3034306840	57	0	0	0
1977	1	3034308020	57	0	0	0
1977	1	3034309240	47	0	0	0
1977	2	3034307722	0	36	176	0
1977	2	3034307811	0	685	3819	0
1977	2	3034307842	56	5	3	0
1977	2	3034306731	83	25	134	0
1977	2	3034306732	0	32	70	0
1977	2	3034306733	0	36	338	0
1977	2	3034306734	0	36	195	0
1977	2	3034307911	0	19	21	0
1977	2	3034307912	0	38	185	0
1977	2	3034307913	0	34	67	0
1977	2	3034307914	0	38	347	0
1977	2	3034307931	0	44	247	0
1977	2	3034307932	0	51	217	0
1977	2	3034307933	0	175	308	0
1977	2	3034307934	0	177	1249	0
1977	2	3034309111	0	256	493	0
1977	2	3034309112	0	383	1910	0
1977	2	3034309113	0	34	57	0
1977	2	3034309114	0	70	256	0
1977	2	3034306722	0	34	176	0
1977	2	3034306741	80	36	502	0
1977	2	3034306742	0	39	325	0
1977	2	3034306743	0	25	103	0
1977	2	3034306744	0	25	228	0
1977	2	3034307923	63	26	137	0
1977	2	3034307943	80	161	854	0
1977	2	3034309121	0	737	4579	0
1977	2	3034309122	0	18	198	0
1977	2	3034309123	0	489	1968	0
1977	2	3034309124	0	197	1130	0
1977	2	3034309141	0	198	761	0
1977	2	3034309142	0	66	125	0
1977	2	3034305634	67	17	103	0
1977	2	3034306811	60	38	401	0
1977	2	3034306812	0	22	105	0
1977	2	3034306813	0	33	195	0
1977	2	3034306814	0	20	367	0
1977	2	3034306831	0	39	258	0
1977	2	3034306833	0	37	200	0
1977	2	3034308011	0	25	208	0
1977	2	3034308013	0	21	60	0
1977	2	3034309231	0	24	45	0
1977	2	3034305643	67	29	247	0
1977	2	3034309242	0	20	32	0
1977	2	3034310441	0	20	132	0
1977	2	3034306630	80	0	0	0
1977	2	3034306640	67	0	0	0
1977	2	3034307820	60	0	0	0
1977	2	3034308030	78	0	0	0
1977	2	3034309210	83	0	0	0
1977	2	3034310410	77	0	0	0
1977	2	3034310430	57	0	0	0
1977	2	3034306840	77	0	0	0
1977	2	3034310420	60	0	0	0
1978	1	3034307721	0	19	93	0
1978	1	3034307722	0	29	271	0
1978	1	3034307811	0	683	3566	0
1978	1	3034307813	0	33	94	0
1978	1	3034307814	0	19	83	0
1978	1	3034305442	0	21	68	0
1978	1	3034305444	0	27	79	0
1978	1	3034306622	0	25	172	0
1978	1	3034306624	0	29	14	0
1978	1	3034306641	43	29	0	0
1978	1	3034306642	0	26	46	0
1978	1	3034306643	0	31	0	0
1978	1	3034306644	0	47	11	0
1978	1	3034307821	47	32	0	0
1978	1	3034307844	45	31	3	0
1978	1	3034305532	0	36	15	0
1978	1	3034305533	0	51	85	0
1978	1	3034305534	0	40	83	0
1978	1	3034306711	0	16	122	0
1978	1	3034306712	0	46	53	0
1978	1	3034306713	0	21	23	0
1978	1	3034306714	0	40	11	0
1978	1	3034306731	53	47	12	0
1978	1	3034306732	0	36	0	0
1978	1	3034306733	0	53	0	0
1978	1	3034306734	0	41	3	0
1978	1	3034307911	63	22	11	0
1978	1	3034307912	0	31	0	0
1978	1	3034307913	0	45	3	0
1978	1	3034307914	0	54	25	0
1978	1	3034307931	0	22	35	0
1978	1	3034307932	0	37	140	0
1978	1	3034307934	0	174	964	0
1978	1	3034309111	47	239	476	0
1978	1	3034309112	0	401	961	0
1978	1	3034309114	0	81	120	0
1978	1	3034305541	0	26	5	0
1978	1	3034305543	0	36	39	0
1978	1	3034305544	0	23	315	0
1978	1	3034306721	0	54	159	0
1978	1	3034306722	33	13	114	0
1978	1	3034306723	0	33	45	0
1978	1	3034306724	0	71	352	0
1978	1	3034306741	37	17	31	0
1978	1	3034306742	0	22	203	0
1978	1	3034306743	0	15	9	0
1978	1	3034306744	0	39	36	0
1978	1	3034307921	53	34	0	0
1978	1	3034307922	0	9	3	0
1978	1	3034307923	0	50	0	0
1978	1	3034307924	0	56	90	0
1978	1	3034307941	53	48	24	0
1978	1	3034307942	0	53	72	0
1978	1	3034307943	0	185	447	0
1978	1	3034307944	0	38	78	0
1978	1	3034309121	0	677	2741	0
1978	1	3034309123	0	509	1070	0
1978	1	3034309124	0	206	72	0
1978	1	3034309141	0	246	249	0
1978	1	3034309142	0	42	66	0
1978	1	3034310332	0	34	0	0
1978	1	3034310334	0	27	0	0
1978	1	3034305633	60	23	259	0
1978	1	3034305634	0	13	88	0
1978	1	3034306811	43	40	481	0
1978	1	3034306812	0	32	448	0
1978	1	3034306813	0	35	219	0
1978	1	3034306814	0	44	194	0
1978	1	3034306831	33	30	209	0
1978	1	3034306833	0	28	6	0
1978	1	3034306834	0	17	25	0
1978	1	3034308011	40	26	52	0
1978	1	3034308012	0	30	118	0
1978	1	3034308013	0	26	81	0
1978	1	3034308014	0	31	54	0
1978	1	3034308031	43	39	2	0
1978	1	3034308032	0	27	166	0
1978	1	3034308033	0	34	11	0
1978	1	3034308034	0	25	68	0
1978	1	3034309211	57	26	49	0
1978	1	3034309212	0	40	69	0
1978	1	3034309213	0	29	40	0
1978	1	3034309214	0	74	91	0
1978	1	3034309231	0	76	5	0
1978	1	3034309232	0	29	20	0
1978	1	3034309233	53	28	0	0
1978	1	3034309234	0	22	0	0
1978	1	3034310411	73	22	7	0
1978	1	3034310412	0	24	0	0
1978	1	3034310413	0	22	0	0
1978	1	3034310414	0	17	0	0
1978	1	3034310431	60	28	101	0
1978	1	3034310432	0	40	83	0
1978	1	3034310433	0	31	202	0
1978	1	3034310434	0	47	55	0
1978	1	3034305643	32	38	345	0
1978	1	3034306823	0	31	64	0
1978	1	3034308023	0	20	33	0
1978	1	3034308043	0	32	26	0
1978	1	3034309221	0	25	15	0
1978	1	3034309223	0	36	6	0
1978	1	3034309241	0	25	0	0
1978	1	3034309242	0	60	12	0
1978	1	3034309243	0	41	16	0
1978	1	3034309244	57	11	0	0
1978	1	3034310421	60	21	0	0
1978	1	3034310422	0	24	4	0
1978	1	3034310423	0	37	5	0
1978	1	3034310424	0	25	1	0
1978	1	3034310441	53	58	314	0
1978	1	3034310442	0	23	62	0
1978	1	3034310443	0	44	239	0
1978	1	3034310444	0	27	35	0
1978	1	3034311621	43	37	322	0
1978	1	3034311622	0	58	225	0
1978	1	3034310531	63	43	133	0
1978	1	3034310532	0	31	110	0
1978	1	3034310533	0	4	48	0
1978	1	3034310534	0	107	428	0
1978	1	3034311711	47	44	234	0
1978	1	3034311712	0	13	61	0
1978	1	3034311713	0	34	178	0
1978	1	3034311714	0	27	162	0
1978	1	3034306630	47	0	0	0
1978	1	3034306840	37	0	0	0
1978	2	3034306632	90	47	747	0
1978	2	3034307811	0	636	9690	0
1978	2	3034307812	0	46	760	0
1978	2	3034307813	0	33	567	0
1978	2	3034307814	0	20	259	0
1978	2	3034305444	0	22	18	0
1978	2	3034306622	0	22	374	0
1978	2	3034306624	0	23	228	0
1978	2	3034306641	87	23	312	0
1978	2	3034306642	0	24	197	0
1978	2	3034306643	0	24	165	0
1978	2	3034306644	0	22	236	0
1978	2	3034307821	87	25	408	0
1978	2	3034307823	0	15	130	0
1978	2	3034307841	85	13	112	0
1978	2	3034307842	0	29	184	0
1978	2	3034307844	0	56	452	0
1978	2	3034305532	0	22	146	0
1978	2	3034305533	0	24	192	0
1978	2	3034305534	0	19	465	0
1978	2	3034306711	53	23	348	0
1978	2	3034306712	0	24	288	0
1978	2	3034306713	0	24	253	0
1978	2	3034306714	0	28	568	0
1978	2	3034306731	87	25	226	0
1978	2	3034306732	0	23	165	0
1978	2	3034306733	0	25	246	0
1978	2	3034306734	0	26	191	0
1978	2	3034307911	0	24	107	0
1978	2	3034307912	0	24	211	0
1978	2	3034307913	0	24	347	0
1978	2	3034307914	0	21	256	0
1978	2	3034307931	80	24	265	0
1978	2	3034307932	0	12	76	0
1978	2	3034307933	0	194	1409	0
1978	2	3034307934	0	181	1477	0
1978	2	3034309111	0	295	1790	0
1978	2	3034309112	0	389	2090	0
1978	2	3034309114	0	98	542	0
1978	2	3034305541	0	21	253	0
1978	2	3034305543	0	24	855	0
1978	2	3034305544	0	23	251	0
1978	2	3034306721	0	24	655	0
1978	2	3034306722	0	24	180	0
1978	2	3034306723	0	48	503	0
1978	2	3034306724	0	19	110	0
1978	2	3034306741	77	24	280	0
1978	2	3034306742	0	23	250	0
1978	2	3034306743	0	24	100	0
1978	2	3034306744	0	24	257	0
1978	2	3034307921	67	17	340	0
1978	2	3034307922	0	20	110	0
1978	2	3034307923	0	22	241	0
1978	2	3034307924	0	39	317	0
1978	2	3034307941	83	24	166	0
1978	2	3034307942	0	24	339	0
1978	2	3034307943	0	191	2114	0
1978	2	3034309121	80	593	4815	0
1978	2	3034309123	0	576	4144	0
1978	2	3034309124	0	193	1435	0
1978	2	3034309141	0	275	1950	0
1978	2	3034309142	0	53	385	0
1978	2	3034305631	87	20	67	0
1978	2	3034305632	0	22	157	0
1978	2	3034305633	0	24	237	0
1978	2	3034305634	0	18	165	0
1978	2	3034306811	53	24	145	0
1978	2	3034306812	0	43	151	0
1978	2	3034306813	0	26	175	0
1978	2	3034306814	0	23	122	0
1978	2	3034306831	93	23	205	0
1978	2	3034306832	0	12	83	0
1978	2	3034306833	0	24	172	0
1978	2	3034306834	0	20	154	0
1978	2	3034308011	85	23	150	0
1978	2	3034308012	0	21	280	0
1978	2	3034308013	0	24	425	0
1978	2	3034308014	0	11	147	0
1978	2	3034308031	83	20	102	0
1978	2	3034308032	0	19	132	0
1978	2	3034308033	0	20	128	0
1978	2	3034308034	0	20	289	0
1978	2	3034309211	87	24	241	0
1978	2	3034309212	0	24	228	0
1978	2	3034309213	0	24	191	0
1978	2	3034309214	0	25	187	0
1978	2	3034309231	0	19	208	0
1978	2	3034309232	0	16	325	0
1978	2	3034309233	0	24	280	0
1978	2	3034309234	0	19	354	0
1978	2	3034310431	83	24	241	0
1978	2	3034310432	0	10	636	0
1978	2	3034310433	0	24	329	0
1978	2	3034310434	0	37	437	0
1978	2	3034305641	67	18	135	0
1978	2	3034305643	0	24	150	0
1978	2	3034306821	0	16	68	0
1978	2	3034306823	0	16	184	0
1978	2	3034308023	87	14	140	0
1978	2	3034308043	87	22	142	0
1978	2	3034309221	0	21	348	0
1978	2	3034309223	0	23	361	0
1978	2	3034309242	0	23	245	0
1978	2	3034309243	0	24	171	0
1978	2	3034309244	0	22	281	0
1978	2	3034310421	80	30	283	0
1978	2	3034310422	0	58	733	0
1978	2	3034310423	0	24	230	0
1978	2	3034310424	0	37	474	0
1978	2	3034310442	0	26	348	0
1978	2	3034310443	0	39	593	0
1978	2	3034310444	0	23	594	0
1978	2	3034311621	70	28	1061	0
1978	2	3034311622	0	52	1252	0
1978	2	3034310531	70	40	370	0
1978	2	3034310532	0	26	259	0
1978	2	3034310534	0	25	321	0
1978	2	3034311711	70	41	584	0
1978	2	3034311712	0	27	389	0
1978	2	3034311713	0	37	840	0
1978	2	3034311714	0	26	343	0
1978	2	3034306724	0	20	820	0
1978	2	3034310410	77	0	0	0
1978	2	3034306840	57	0	0	0
1979	1	3034307721	0	23	315	0
1979	1	3034307722	0	20	694	0
1979	1	3034306632	0	13	139	0
1979	1	3034306634	63	14	76	0
1979	1	3034307811	50	439	11602	0
1979	1	3034307813	0	34	483	0
1979	1	3034307814	0	18	255	0
1979	1	3034305444	0	13	155	0
1979	1	3034306622	0	8	58	0
1979	1	3034306623	33	21	449	0
1979	1	3034306624	0	19	153	0
1979	1	3034306641	0	34	492	0
1979	1	3034306642	0	20	363	0
1979	1	3034306643	0	13	280	0
1979	1	3034306644	37	24	258	0
1979	1	3034307821	0	22	237	0
1979	1	3034307822	53	24	313	0
1979	1	3034307823	0	20	794	0
1979	1	3034307824	0	14	442	0
1979	1	3034307841	0	14	234	0
1979	1	3034307844	0	20	246	0
1979	1	3034305532	0	15	277	0
1979	1	3034305533	0	13	185	0
1979	1	3034305534	33	15	144	0
1979	1	3034306711	0	20	147	0
1979	1	3034306712	60	11	546	0
1979	1	3034306713	0	11	215	0
1979	1	3034306714	0	14	249	0
1979	1	3034306731	47	20	179	0
1979	1	3034306732	0	21	330	0
1979	1	3034306733	0	19	274	0
1979	1	3034306734	0	19	817	0
1979	1	3034307911	0	37	615	0
1979	1	3034307912	0	17	655	0
1979	1	3034307913	0	9	168	0
1979	1	3034307914	63	7	273	0
1979	1	3034307931	0	19	215	0
1979	1	3034307932	0	13	317	0
1979	1	3034307933	0	163	1042	0
1979	1	3034307934	43	48	733	0
1979	1	3034309111	50	215	2214	0
1979	1	3034309112	0	302	3271	0
1979	1	3034309114	0	63	284	0
1979	1	3034305541	0	22	132	0
1979	1	3034305543	40	12	675	0
1979	1	3034305544	0	8	209	0
1979	1	3034306721	0	16	1131	0
1979	1	3034306722	0	10	329	0
1979	1	3034306723	0	17	258	0
1979	1	3034306724	37	18	488	0
1979	1	3034306741	0	8	196	0
1979	1	3034306742	0	9	116	0
1979	1	3034306743	20	14	280	0
1979	1	3034306744	0	9	158	0
1979	1	3034307921	0	3	81	0
1979	1	3034307923	0	3	102	0
1979	1	3034307941	0	10	320	0
1979	1	3034307942	0	0	0	0
1979	1	3034307943	20	123	4099	0
1979	1	3034307944	0	3	150	0
1979	1	3034309121	0	203	5615	0
1979	1	3034309123	47	428	2841	0
1979	1	3034309124	0	82	1748	0
1979	1	3034309141	0	171	1309	0
1979	1	3034309142	60	72	1212	0
1979	1	3034309143	0	6	88	0
1979	1	3034309144	0	18	399	0
1979	1	3034310331	0	1	9	0
1979	1	3034310332	47	8	46	0
1979	1	3034310333	0	0	0	0
1979	1	3034310334	0	41	710	0
1979	1	3034305631	0	1	8	0
1979	1	3034305632	0	10	43	0
1979	1	3034305633	0	5	115	0
1979	1	3034305634	40	11	36	0
1979	1	3034306811	0	13	368	0
1979	1	3034306812	33	5	55	0
1979	1	3034306813	0	14	227	0
1979	1	3034306814	0	14	119	0
1979	1	3034306831	0	17	172	0
1979	1	3034306832	47	13	181	0
1979	1	3034306833	0	7	65	0
1979	1	3034306834	0	6	253	0
1979	1	3034308011	20	4	456	0
1979	1	3034308012	0	12	119	0
1979	1	3034308013	0	16	662	0
1979	1	3034308014	0	9	100	0
1979	1	3034308031	0	17	443	0
1979	1	3034308032	0	13	476	0
1979	1	3034308033	0	12	352	0
1979	1	3034308034	60	12	225	0
1979	1	3034309211	0	5	298	0
1979	1	3034309212	73	10	108	0
1979	1	3034309213	0	1	28	0
1979	1	3034309214	0	21	618	0
1979	1	3034309231	3	39	754	0
1979	1	3034309232	0	18	301	0
1979	1	3034309233	0	16	177	0
1979	1	3034309234	0	19	213	0
1979	1	3034310411	0	20	209	0
1979	1	3034310412	0	50	688	0
1979	1	3034310413	0	104	2803	0
1979	1	3034310414	50	91	1374	0
1979	1	3034310431	0	0	0	0
1979	1	3034310432	53	58	2136	1
1979	1	3034310433	0	2	41	0
1979	1	3034310434	0	109	3027	1
1979	1	3034305641	0	13	73	0
1979	1	3034305643	27	7	0	0
1979	1	3034306821	30	13	226	0
1979	1	3034306823	0	18	501	0
1979	1	3034308023	0	10	85	0
1979	1	3034308043	83	1	3	0
1979	1	3034309221	67	6	93	0
1979	1	3034309223	0	8	121	0
1979	1	3034309241	0	15	817	0
1979	1	3034309242	73	11	199	0
1979	1	3034309243	0	10	95	0
1979	1	3034309244	0	16	66	0
1979	1	3034310421	0	77	1366	1
1979	1	3034310422	0	110	3697	1
1979	1	3034310423	63	140	3857	0
1979	1	3034310424	0	170	6302	1
1979	1	3034310441	0	148	3142	1
1979	1	3034310442	0	254	5651	1
1979	1	3034310443	37	37	734	1
1979	1	3034310444	53	53	1329	1
1979	1	3034311621	0	9	494	1
1979	1	3034311622	40	87	1787	1
1979	1	3034311624	0	5	174	1
1979	1	3034310531	57	41	1002	0
1979	1	3034310532	0	13	451	0
1979	1	3034310533	40	46	1192	0
1979	1	3034310534	0	5	114	0
1979	1	3034311711	16	203	2781	1
1979	1	3034311712	47	22	200	0
1979	1	3034311713	0	20	417	0
1979	1	3034311714	0	87	1714	0
1979	1	3034307842	60	0	0	0
1979	1	3034307924	27	0	0	0
1979	1	3034306843	20	0	0	0
1979	1	3034308021	33	0	0	0
1979	1	3034310511	0	0	0	0
1979	1	3034310513	0	28	736	0
1979	2	3034307721	0	17	129	0
1979	2	3034307722	0	16	198	0
1979	2	3034307723	0	18	123	0
1979	2	3034307724	0	21	288	0
1979	2	3034307811	0	707	12756	0
1979	2	3034307813	0	12	79	0
1979	2	3034307814	0	13	135	0
1979	2	3034305442	0	0	0	0
1979	2	3034305444	0	8	45	0
1979	2	3034306622	0	17	126	0
1979	2	3034306624	0	8	166	0
1979	2	3034306642	57	3	42	0
1979	2	3034307841	0	2	66	0
1979	2	3034307842	73	23	522	0
1979	2	3034307844	0	20	467	0
1979	2	3034305532	0	4	45	0
1979	2	3034305533	0	6	37	0
1979	2	3034305534	0	2	56	0
1979	2	3034306711	0	3	27	0
1979	2	3034306712	7	3	91	0
1979	2	3034306713	0	1	6	0
1979	2	3034306714	0	7	28	0
1979	2	3034306731	57	31	1046	0
1979	2	3034306732	0	17	388	0
1979	2	3034306734	0	12	383	0
1979	2	3034307911	0	9	143	0
1979	2	3034307912	0	5	77	0
1979	2	3034307913	0	18	233	0
1979	2	3034307914	0	11	183	0
1979	2	3034307931	0	16	208	0
1979	2	3034307932	0	11	207	0
1979	2	3034307933	0	270	3555	0
1979	2	3034307934	0	27	302	0
1979	2	3034309111	70	200	4380	0
1979	2	3034309112	0	129	1358	0
1979	2	3034309113	0	0	0	0
1979	2	3034309114	0	48	349	0
1979	2	3034309132	0	2	3	0
1979	2	3034305541	0	0	0	0
1979	2	3034305543	3	3	94	0
1979	2	3034306721	0	15	321	0
1979	2	3034306724	0	20	488	0
1979	2	3034306743	33	16	273	0
1979	2	3034306744	0	0	0	0
1979	2	3034307921	0	5	121	0
1979	2	3034307922	0	4	84	0
1979	2	3034307923	0	2	11	0
1979	2	3034307924	10	0	0	0
1979	2	3034307941	17	7	123	0
1979	2	3034307942	0	2	8	0
1979	2	3034307943	0	8	120	0
1979	2	3034307944	0	0	0	0
1979	2	3034309121	0	118	1841	0
1979	2	3034309122	0	0	0	0
1979	2	3034309123	10	254	2277	0
1979	2	3034309124	0	63	436	0
1979	2	3034309141	0	132	1596	0
1979	2	3034309142	57	45	694	0
1979	2	3034309143	0	10	238	0
1979	2	3034309144	0	6	49	0
1979	2	3034310331	27	7	39	0
1979	2	3034310333	0	0	0	0
1979	2	3034310334	0	3	11	0
1979	2	3034306833	47	0	0	0
1979	2	3034306834	0	0	0	0
1979	2	3034308011	0	0	0	0
1979	2	3034308012	0	0	0	0
1979	2	3034308013	0	20	333	0
1979	2	3034308014	0	1	14	0
1979	2	3034308031	0	1	21	0
1979	2	3034308032	0	4	32	0
1979	2	3034308033	0	3	17	0
1979	2	3034308034	23	0	0	0
1979	2	3034309211	0	3	9	0
1979	2	3034309212	23	22	191	0
1979	2	3034309213	0	8	14	0
1979	2	3034309214	0	1	5	0
1979	2	3034309231	60	44	469	0
1979	2	3034309232	0	9	33	0
1979	2	3034309233	0	6	219	0
1979	2	3034310412	0	19	65	0
1979	2	3034310413	0	40	314	0
1979	2	3034310414	60	48	225	0
1979	2	3034310431	0	1	3	0
1979	2	3034310432	43	44	179	0
1979	2	3034310433	0	1	3	0
1979	2	3034310434	0	25	129	1
1979	2	3034308023	0	3	27	0
1979	2	3034308043	13	1	4	0
1979	2	3034309221	3	1	14	0
1979	2	3034309223	0	2	21	0
1979	2	3034309241	0	1	9	0
1979	2	3034309242	3	3	34	0
1979	2	3034310421	0	15	29	0
1979	2	3034310422	0	32	336	0
1979	2	3034310423	37	22	195	0
1979	2	3034310424	0	10	54	0
1979	2	3034310441	0	42	263	0
1979	2	3034310442	0	60	453	0
1979	2	3034310443	0	59	722	1
1979	2	3034310444	30	20	183	0
1979	2	3034311621	0	6	66	0
1979	2	3034311622	27	76	760	0
1979	2	3034311624	0	11	153	0
1979	2	3034310531	7	37	257	0
1979	2	3034310532	0	2	16	0
1979	2	3034310533	0	73	594	0
1979	2	3034311711	0	62	889	0
1979	2	3034311713	0	10	39	0
1979	2	3034310511	0	26	0	0
1979	2	3034306634	27	0	0	0
1979	2	3034306623	7	0	0	0
1979	2	3034307822	60	0	0	0
1979	2	3034305634	20	0	0	0
1979	2	3034306812	33	0	0	0
1979	2	3034305643	10	0	0	0
1979	2	3034306821	13	0	0	0
1979	2	3034306843	23	0	0	0
1979	2	3034308021	10	0	0	0
1980	1	3034307721	0	2	1	0
1980	1	3034307722	0	7	38	0
1980	1	3034307723	0	3	24	0
1980	1	3034307724	0	0	0	0
1980	1	3034306632	0	1	17	0
1980	1	3034306634	3	3	204	0
1980	1	3034307812	0	18	251	0
1980	1	3034307813	0	0	0	0
1980	1	3034307814	0	0	0	0
1980	1	3034305444	0	0	0	0
1980	1	3034306622	3	1	7	0
1980	1	3034306623	0	1	6	0
1980	1	3034306624	0	0	0	0
1980	1	3034306641	0	1	87	0
1980	1	3034306642	0	0	0	0
1980	1	3034306643	0	11	378	0
1980	1	3034306644	37	15	507	0
1980	1	3034307821	0	8	255	0
1980	1	3034307822	30	6	176	0
1980	1	3034307841	0	0	0	0
1980	1	3034307842	0	1	5	0
1980	1	3034307844	0	1	9	0
1980	1	3034305532	0	2	18	0
1980	1	3034305533	0	0	0	0
1980	1	3034305534	0	0	0	0
1980	1	3034306711	0	0	0	0
1980	1	3034306712	0	0	0	0
1980	1	3034306713	0	0	0	0
1980	1	3034306714	0	0	0	0
1980	1	3034306731	30	6	28	0
1980	1	3034306732	0	1	18	0
1980	1	3034306733	0	5	328	0
1980	1	3034306734	0	1	19	0
1980	1	3034307911	0	4	17	0
1980	1	3034307912	0	4	26	0
1980	1	3034307913	0	8	71	0
1980	1	3034307914	17	1	14	0
1980	1	3034307931	0	9	76	0
1980	1	3034307932	0	4	8	0
1980	1	3034307933	0	10	205	0
1980	1	3034307934	0	0	0	0
1980	1	3034309111	6	0	0	0
1980	1	3034309112	0	0	0	0
1980	1	3034309113	0	0	0	0
1980	1	3034309114	0	0	0	0
1980	1	3034309132	0	0	0	0
1980	1	3034305541	0	0	0	0
1980	1	3034305543	0	0	0	0
1980	1	3034306721	0	0	0	0
1980	1	3034306723	0	0	0	0
1980	1	3034306724	3	0	0	0
1980	1	3034306741	0	0	0	0
1980	1	3034306742	0	3	15	0
1980	1	3034306743	0	0	0	0
1980	1	3034307921	0	0	0	0
1980	1	3034307922	0	0	0	0
1980	1	3034307923	0	2	7	0
1980	1	3034307924	0	1	0	0
1980	1	3034307941	0	2	1	0
1980	1	3034307942	0	6	10	0
1980	1	3034307943	0	0	0	0
1980	1	3034307944	0	0	0	0
1980	1	3034309121	0	4	8	0
1980	1	3034309122	0	0	0	0
1980	1	3034309123	0	1	12	0
1980	1	3034309124	0	0	0	0
1980	1	3034309141	0	0	0	0
1980	1	3034309142	13	0	0	0
1980	1	3034309143	0	0	0	0
1980	1	3034309144	0	0	0	0
1980	1	3034310332	10	0	0	0
1980	1	3034310334	0	4	17	0
1980	1	3034305631	0	0	0	0
1980	1	3034305633	0	0	0	0
1980	1	3034305634	3	0	0	0
1980	1	3034306811	0	0	0	0
1980	1	3034306812	0	0	0	0
1980	1	3034306813	0	0	0	0
1980	1	3034306831	0	0	0	0
1980	1	3034306834	0	0	0	0
1980	1	3034308011	0	0	0	0
1980	1	3034308012	0	0	0	0
1980	1	3034308013	0	0	0	0
1980	1	3034308014	0	7	2	0
1980	1	3034309211	0	1	45	0
1980	1	3034309212	3	2	29	0
1980	1	3034309213	0	0	0	0
1980	1	3034309214	0	0	0	0
1980	1	3034309231	3	2	0	0
1980	1	3034309232	0	0	0	0
1980	1	3034309233	0	0	0	0
1980	1	3034310411	0	0	0	0
1980	1	3034310412	0	6	36	0
1980	1	3034310413	0	3	53	0
1980	1	3034310414	7	19	298	0
1980	1	3034310431	0	0	0	0
1980	1	3034310432	7	0	0	0
1980	1	3034310433	0	4	63	0
1980	1	3034310434	0	0	0	0
1980	1	3034308023	0	0	0	0
1980	1	3034308043	3	1	27	0
1980	1	3034309221	0	0	0	0
1980	1	3034309223	0	0	0	0
1980	1	3034309241	0	0	0	0
1980	1	3034309242	3	0	0	0
1980	1	3034310421	0	0	0	0
1980	1	3034310422	0	6	172	0
1980	1	3034310423	23	0	0	0
1980	1	3034310424	0	35	358	0
1980	1	3034310441	0	35	225	0
1980	1	3034310442	0	85	591	0
1980	1	3034310444	20	34	244	0
1980	1	3034311621	0	0	0	0
1980	1	3034311622	7	38	1384	0
1980	1	3034311624	0	0	0	0
1980	1	3034310511	0	0	0	0
1980	1	3034310531	3	13	587	0
1980	1	3034310533	0	13	389	0
1980	1	3034311711	0	24	1421	0
1980	1	3034311713	0	1	0	0
1980	1	3034307811	0	0	0	0
1980	1	3034307843	10	0	0	0
1980	1	3034306832	7	0	0	0
1980	1	3034308034	7	0	0	0
1980	1	3034305643	3	0	0	0
1980	1	3034306821	7	0	0	0
1980	1	3034308021	3	0	0	0
1980	2	3034306632	0	0	0	0
1980	2	3034306634	4	0	0	0
1980	2	3034307811	7	1	11	0
1980	2	3034305444	0	0	0	0
1980	2	3034306622	0	3	2	0
1980	2	3034306623	0	3	41	0
1980	2	3034306624	0	2	0	0
1980	2	3034306641	0	0	0	0
1980	2	3034306642	0	1	0	0
1980	2	3034306643	0	6	120	0
1980	2	3034306644	3	2	9	0
1980	2	3034307821	0	2	0	0
1980	2	3034307822	0	1	0	0
1980	2	3034307844	0	0	0	0
1980	2	3034305532	0	5	29	0
1980	2	3034305533	0	0	0	0
1980	2	3034305534	0	0	0	0
1980	2	3034306711	7	0	0	0
1980	2	3034306714	0	2	62	0
1980	2	3034306731	40	4	6	0
1980	2	3034306732	0	0	0	0
1980	2	3034306733	0	1	0	0
1980	2	3034306734	0	1	0	0
1980	2	3034307911	0	2	24	0
1980	2	3034307912	23	0	0	0
1980	2	3034307913	0	7	71	0
1980	2	3034307914	0	12	50	0
1980	2	3034307931	0	10	82	0
1980	2	3034307932	0	11	121	0
1980	2	3034307933	0	3	11	0
1980	2	3034307934	0	4	15	0
1980	2	3034309111	0	5	54	0
1980	2	3034309112	0	7	15	0
1980	2	3034309114	0	2	14	0
1980	2	3034305541	0	0	0	0
1980	2	3034305543	0	0	0	0
1980	2	3034306723	0	0	0	0
1980	2	3034306724	0	0	0	0
1980	2	3034306741	0	2	25	0
1980	2	3034306742	0	0	0	0
1980	2	3034306743	0	1	4	0
1980	2	3034307921	0	0	0	0
1980	2	3034307923	0	0	0	0
1980	2	3034307924	0	0	0	0
1980	2	3034307941	0	0	0	0
1980	2	3034307942	0	0	0	0
1980	2	3034307943	0	1	0	0
1980	2	3034307944	0	0	0	0
1980	2	3034309121	0	19	63	0
1980	2	3034309123	0	3	0	0
1980	2	3034309124	0	1	0	0
1980	2	3034309141	0	4	6	0
1980	2	3034309142	0	0	0	0
1980	2	3034306813	0	2	1	0
1980	2	3034306831	3	6	35	0
1980	2	3034309211	0	0	0	0
1980	2	3034309212	0	0	0	0
1980	2	3034309213	0	1	7	0
1980	2	3034309214	0	0	0	0
1980	2	3034309231	3	0	0	0
1980	2	3034308043	0	0	0	0
1980	2	3034309221	0	0	0	0
1980	2	3034309223	0	0	0	0
1980	2	3034309241	0	0	0	0
1980	2	3034309242	0	0	0	0
1980	2	3034310422	0	0	0	0
1980	2	3034310423	23	7	77	0
1980	2	3034310424	0	20	577	0
1980	2	3034310441	0	44	1416	0
1980	2	3034310442	0	30	157	0
1980	2	3034310443	0	6	141	0
1980	2	3034310444	23	14	231	0
1980	2	3034311622	0	14	149	0
1980	2	3034310511	0	0	0	0
1980	2	3034311711	0	27	272	0
1980	2	3034310332	0	0	0	0
1980	2	3034305634	0	0	0	0
1980	2	3034308011	0	0	0	0
1980	2	3034308034	0	0	0	0
1980	2	3034310412	13	0	0	0
1980	2	3034310432	7	0	0	0
1980	2	3034305643	0	0	0	0
1980	2	3034306821	3	0	0	0
1980	2	3034306843	0	0	0	0
1980	2	3034308021	3	0	0	0
1980	2	3034310531	0	0	0	0
1981	1	3034307844	0	0	0	0
1981	1	3034307933	0	0	0	0
1981	1	3034307934	0	11	25	0
1981	1	3034307943	0	0	0	0
1981	1	3034309111	0	0	0	0
1981	1	3034309112	0	0	0	0
1981	1	3034309114	0	0	0	0
1981	1	3034309121	0	0	0	0
1981	1	3034309123	0	0	0	0
1981	1	3034309124	0	0	0	0
1981	1	3034309141	0	0	0	0
1981	1	3034309142	0	0	0	0
1981	1	3034306634	0	0	0	0
1981	1	3034307811	0	0	0	0
1981	1	3034306623	0	0	0	0
1981	1	3034306644	0	0	0	0
1981	1	3034307822	0	0	0	0
1981	1	3034307842	0	0	0	0
1981	1	3034305534	0	0	0	0
1981	1	3034306712	0	0	0	0
1981	1	3034306731	3	0	0	0
1981	1	3034307912	10	0	0	0
1981	1	3034307932	0	0	0	0
1981	1	3034309111	0	0	0	0
1981	1	3034305543	0	0	0	0
1981	1	3034306724	0	0	0	0
1981	1	3034306743	0	0	0	0
1981	1	3034307924	0	0	0	0
1981	1	3034307943	0	0	0	0
1981	1	3034309123	0	0	0	0
1981	1	3034309142	0	0	0	0
1981	1	3034310332	0	0	0	0
1981	1	3034305634	0	0	0	0
1981	1	3034306812	0	0	0	0
1981	1	3034306834	0	0	0	0
1981	1	3034308011	0	0	0	0
1981	1	3034308034	0	0	0	0
1981	1	3034309212	0	0	0	0
1981	1	3034309231	7	0	0	0
1981	1	3034310412	3	0	0	0
1981	1	3034310432	0	0	0	0
1981	1	3034305643	0	0	0	0
1981	1	3034306821	0	0	0	0
1981	1	3034306843	0	0	0	0
1981	1	3034308021	0	0	0	0
1981	1	3034308042	0	0	0	0
1981	1	3034309221	0	0	0	0
1981	1	3034309242	0	0	0	0
1981	1	3034310423	13	0	0	0
1981	1	3034310444	10	0	0	0
1981	1	3034311622	3	0	0	0
1981	2	3034306724	0	0	0	0
1981	2	3034307811	0	0	0	0
1981	2	3034307914	0	0	0	0
1981	2	3034308013	0	0	0	0
1981	2	3034307933	0	0	0	0
1981	2	3034307934	0	2	6	0
1981	2	3034307943	0	1	1	0
1981	2	3034309111	0	0	0	0
1981	2	3034309112	0	0	0	0
1981	2	3034309114	0	0	0	0
1981	2	3034309121	0	1	12	0
1981	2	3034309123	0	0	0	0
1981	2	3034309124	0	0	0	0
1981	2	3034309141	0	1	3	0
1981	2	3034309142	0	0	0	0
1981	2	3034307844	0	0	0	0
1981	2	3034309231	0	0	0	0
1981	2	3034309242	0	0	0	0
1981	2	3034310441	0	0	0	0
1981	2	3034306634	0	0	0	0
1981	2	3034306623	0	0	0	0
1981	2	3034306644	0	0	0	0
1981	2	3034307822	0	0	0	0
1981	2	3034307842	0	0	0	0
1981	2	3034305534	0	0	0	0
1981	2	3034306712	0	0	0	0
1981	2	3034306731	3	0	0	0
1981	2	3034307912	0	0	0	0
1981	2	3034307932	0	0	0	0
1981	2	3034309111	0	0	0	0
1981	2	3034305543	0	0	0	0
1981	2	3034306724	0	0	0	0
1981	2	3034306743	0	0	0	0
1981	2	3034307924	7	0	0	0
1981	2	3034307943	0	0	0	0
1981	2	3034309123	0	0	0	0
1981	2	3034309142	0	0	0	0
1981	2	3034310332	0	0	0	0
1981	2	3034305634	0	0	0	0
1981	2	3034306812	0	0	0	0
1981	2	3034306834	0	0	0	0
1981	2	3034308011	0	0	0	0
1981	2	3034308034	0	0	0	0
1981	2	3034309212	0	0	0	0
1981	2	3034309231	0	0	0	0
1981	2	3034310412	0	0	0	0
1981	2	3034310432	7	0	0	0
1981	2	3034305643	0	0	0	0
1981	2	3034306821	0	0	0	0
1981	2	3034306843	0	0	0	0
1981	2	3034308021	0	0	0	0
1981	2	3034308043	3	0	0	0
1981	2	3034309221	3	0	0	0
1981	2	3034309242	0	0	0	0
1981	2	3034310423	7	0	0	0
1981	2	3034310444	23	0	0	0
1981	2	3034311622	7	0	0	0
1982	1	3034307844	0	0	0	0
1982	1	3034307933	0	0	0	0
1982	1	3034307934	0	0	0	0
1982	1	3034309111	0	0	0	0
1982	1	3034309112	0	0	0	0
1982	1	3034309114	0	0	0	0
1982	1	3034307943	0	0	0	0
1982	1	3034309121	0	0	0	0
1982	1	3034309123	0	0	0	0
1982	1	3034309124	0	0	0	0
1982	1	3034309141	0	0	0	0
1982	1	3034309142	0	0	0	0
1982	1	3034310511	0	0	0	0
1982	1	3034310513	0	0	0	0
1982	1	3034306634	3	0	0	0
1982	1	3034307811	0	0	0	0
1982	1	3034306623	0	0	0	0
1982	1	3034306644	0	0	0	0
1982	1	3034307822	0	0	0	0
1982	1	3034307842	0	0	0	0
1982	1	3034305534	0	0	0	0
1982	1	3034306712	0	0	0	0
1982	1	3034306731	0	0	0	0
1982	1	3034307912	0	0	0	0
1982	1	3034307932	0	0	0	0
1982	1	3034309111	0	0	0	0
1982	1	3034305543	0	0	0	0
1982	1	3034306724	0	0	0	0
1982	1	3034306743	0	0	0	0
1982	1	3034307924	7	0	0	0
1982	1	3034307943	0	0	0	0
1982	1	3034309123	3	0	0	0
1982	1	3034309142	0	0	0	0
1982	1	3034310332	0	0	0	0
1982	1	3034308011	0	0	0	0
1982	1	3034308034	0	0	0	0
1982	1	3034309212	0	0	0	0
1982	1	3034309231	7	0	0	0
1982	1	3034310412	0	0	0	0
1982	1	3034310432	0	0	0	0
1982	1	3034305643	0	0	0	0
1982	1	3034306821	0	0	0	0
1982	1	3034306843	0	0	0	0
1982	1	3034308021	0	0	0	0
1982	1	3034308043	0	0	0	0
1982	1	3034309221	0	0	0	0
1982	1	3034309242	0	0	0	0
1982	1	3034310423	3	0	0	0
1982	1	3034310444	3	0	0	0
1982	1	3034311622	3	0	0	0
1982	2	3034307811	0	0	0	0
1982	2	3034307844	0	0	0	0
1982	2	3034307931	0	0	0	0
1982	2	3034307933	0	0	0	0
1982	2	3034307934	0	0	0	0
1982	2	3034309111	0	0	0	0
1982	2	3034309112	0	0	0	0
1982	2	3034309114	0	0	0	0
1982	2	3034306724	0	0	0	0
1982	2	3034307943	0	0	0	0
1982	2	3034309121	0	0	0	0
1982	2	3034309123	0	0	0	0
1982	2	3034309124	0	0	0	0
1982	2	3034309141	0	0	0	0
1982	2	3034309142	0	0	0	0
1982	2	3034308013	0	0	0	0
1982	2	3034309231	0	0	0	0
1982	2	3034309242	0	0	0	0
1982	2	3034310441	0	0	0	0
1982	2	3034310444	0	15	58	0
1982	2	3034310511	0	0	0	0
1982	2	3034306634	3	0	0	0
1982	2	3034307811	0	0	0	0
1982	2	3034306623	0	0	0	0
1982	2	3034306644	0	0	0	0
1982	2	3034307822	0	0	0	0
1982	2	3034307842	0	0	0	0
1982	2	3034305534	0	0	0	0
1982	2	3034306712	0	0	0	0
1982	2	3034306731	0	0	0	0
1982	2	3034307912	0	0	0	0
1982	2	3034307932	3	0	0	0
1982	2	3034309111	0	0	0	0
1982	2	3034305543	0	0	0	0
1982	2	3034306724	0	0	0	0
1982	2	3034306743	0	0	0	0
1982	2	3034307924	0	0	0	0
1982	2	3034307942	0	0	0	0
1982	2	3034309123	3	0	0	0
1982	2	3034309142	0	0	0	0
1982	2	3034310332	0	0	0	0
1982	2	3034305634	0	0	0	0
1982	2	3034306812	0	0	0	0
1982	2	3034306834	0	0	0	0
1982	2	3034308011	0	0	0	0
1982	2	3034308034	3	0	0	0
1982	2	3034309212	0	0	0	0
1982	2	3034309231	0	0	0	0
1982	2	3034310412	0	0	0	0
1982	2	3034310432	3	0	0	0
1982	2	3034305643	0	0	0	0
1982	2	3034306821	0	0	0	0
1982	2	3034306843	0	0	0	0
1982	2	3034308021	0	0	0	0
1982	2	3034308043	0	0	0	0
1982	2	3034309221	0	0	0	0
1982	2	3034309242	0	0	0	0
1982	2	3034310423	0	0	0	0
1982	2	3034310444	0	0	0	0
1982	2	3034311622	0	0	0	0
1983	1	3034310444	0	5	4	0
1983	1	3034307932	0	0	0	0
1983	1	3034307933	0	0	0	0
1983	1	3034309141	0	0	0	0
1983	1	3034309142	0	0	0	0
1983	1	3034309121	0	0	0	0
1983	1	3034309123	0	0	0	0
1983	1	3034309124	0	0	0	0
1983	1	3034309111	0	0	0	0
1983	1	3034309112	0	0	0	0
1983	1	3034309114	0	0	0	0
1983	1	3034307943	0	0	0	0
1983	1	3034307934	0	0	0	0
1983	1	3034307844	0	0	0	0
1983	1	3034310511	0	0	0	0
1983	1	3034306634	3	0	0	0
1983	1	3034307811	3	0	0	0
1983	1	3034306623	0	0	0	0
1983	1	3034306644	3	0	0	0
1983	1	3034307822	0	0	0	0
1983	1	3034307842	0	0	0	0
1983	1	3034305534	0	0	0	0
1983	1	3034306712	0	0	0	0
1983	1	3034306731	0	0	0	0
1983	1	3034307912	7	0	0	0
1983	1	3034307932	0	0	0	0
1983	1	3034309111	0	0	0	0
1983	1	3034305543	0	0	0	0
1983	1	3034306724	3	0	0	0
1983	1	3034306743	0	0	0	0
1983	1	3034307924	3	0	0	0
1983	1	3034307943	0	0	0	0
1983	1	3034309123	0	0	0	0
1983	1	3034309142	0	0	0	0
1983	1	3034310332	0	0	0	0
1983	1	3034305634	0	0	0	0
1983	1	3034306812	0	0	0	0
1983	1	3034306834	0	0	0	0
1983	1	3034308011	0	0	0	0
1983	1	3034308034	3	0	0	0
1983	1	3034309212	0	0	0	0
1983	1	3034309231	3	0	0	0
1983	1	3034310412	0	0	0	0
1983	1	3034310432	0	0	0	0
1983	1	3034305643	0	0	0	0
1983	1	3034306821	0	0	0	0
1983	1	3034306843	0	0	0	0
1983	1	3034308021	0	0	0	0
1983	1	3034308043	0	0	0	0
1983	1	3034309221	0	0	0	0
1983	1	3034309242	0	0	0	0
1983	1	3034310423	3	0	0	0
1983	1	3034310444	3	0	0	0
1983	1	3034311622	3	0	0	0
1983	1	3034310531	3	0	0	0
1983	2	3034309141	0	0	0	0
1983	2	3034309142	0	0	0	0
1983	2	3034309124	0	0	0	0
1983	2	3034307943	0	0	0	0
1983	2	3034309121	0	5	0	0
1983	2	3034307934	0	0	0	0
1983	2	3034309114	0	0	0	0
1983	2	3034309112	0	0	0	0
1983	2	3034307933	0	0	0	0
1983	2	3034307844	0	0	0	0
1983	2	3034309111	0	0	0	0
1983	2	3034309123	0	2	1	0
1983	2	3034309231	0	0	0	0
1983	2	3034307932	0	0	0	0
1983	2	3034308013	0	0	0	0
1983	2	3034306724	0	0	0	0
1983	2	3034309242	0	0	0	0
1983	2	3034310441	0	0	0	0
1983	2	3034307811	7	0	0	0
1983	2	3034306634	7	0	0	0
1983	2	3034306623	0	0	0	0
1983	2	3034306644	7	0	0	0
1983	2	3034307822	3	0	0	0
1983	2	3034307842	3	0	0	0
1983	2	3034305534	3	0	0	0
1983	2	3034306712	0	0	0	0
1983	2	3034306731	0	0	0	0
1983	2	3034307912	10	0	0	0
1983	2	3034307932	3	0	0	0
1983	2	3034309111	0	0	0	0
1983	2	3034305543	0	0	0	0
1983	2	3034306724	0	0	0	0
1983	2	3034306743	0	0	0	0
1983	2	3034307924	3	0	0	0
1983	2	3034307943	0	0	0	0
1983	2	3034309123	0	0	0	0
1983	2	3034309142	0	0	0	0
1983	2	3034310332	0	0	0	0
1983	2	3034305634	0	0	0	0
1983	2	3034306812	7	0	0	0
1983	2	3034306834	0	0	0	0
1983	2	3034308011	0	0	0	0
1983	2	3034308034	3	0	0	0
1983	2	3034309212	3	0	0	0
1983	2	3034309231	10	0	0	0
1983	2	3034310412	0	0	0	0
1983	2	3034310432	0	0	0	0
1983	2	3034305643	2	0	0	0
1983	2	3034306821	0	0	0	0
1983	2	3034306843	0	0	0	0
1983	2	3034308021	0	0	0	0
1983	2	3034308043	3	0	0	0
1983	2	3034309221	0	0	0	0
1983	2	3034309242	0	0	0	0
1983	2	3034310423	7	0	0	0
1983	2	3034310444	0	0	0	0
1983	2	3034311622	0	0	0	0
1984	1	3034307844	0	0	0	0
1984	1	3034307933	0	0	0	0
1984	1	3034307934	0	2	1	0
1984	1	3034309111	0	0	0	0
1984	1	3034309112	0	2	5	0
1984	1	3034309114	0	0	0	0
1984	1	3034307943	0	0	0	0
1984	1	3034309121	0	4	0	0
1984	1	3034309123	0	0	0	0
1984	1	3034309124	0	0	0	0
1984	1	3034309141	0	1	0	0
1984	1	3034309142	0	0	0	0
1984	1	3034310511	0	0	0	0
1984	1	3034306634	7	0	0	0
1984	1	3034307811	10	0	0	0
1984	1	3034306623	0	0	0	0
1984	1	3034306644	7	0	0	0
1984	1	3034307822	3	0	0	0
1984	1	3034307842	0	0	0	0
1984	1	3034305534	7	0	0	0
1984	1	3034306712	0	0	0	0
1984	1	3034306731	0	0	0	0
1984	1	3034307912	3	0	0	0
1984	1	3034307932	0	0	0	0
1984	1	3034309111	3	0	0	0
1984	1	3034305543	0	0	0	0
1984	1	3034306724	0	0	0	0
1984	1	3034306743	7	0	0	0
1984	1	3034307923	0	0	0	0
1984	1	3034307943	0	0	0	0
1984	1	3034309123	0	0	0	0
1984	1	3034309142	0	0	0	0
1984	1	3034310332	3	0	0	0
1984	1	3034305634	0	0	0	0
1984	1	3034306812	0	0	0	0
1984	1	3034306834	3	0	0	0
1984	1	3034308011	0	0	0	0
1984	1	3034308033	0	0	0	0
1984	1	3034309212	0	0	0	0
1984	1	3034309231	0	0	0	0
1984	1	3034310412	0	0	0	0
1984	1	3034310432	0	0	0	0
1984	1	3034305643	0	0	0	0
1984	1	3034306821	0	0	0	0
1984	1	3034306843	0	0	0	0
1984	1	3034308021	0	0	0	0
1984	1	3034308043	3	0	0	0
1984	1	3034309221	0	0	0	0
1984	1	3034309242	0	0	0	0
1984	1	3034310423	0	0	0	0
1984	1	3034310444	0	0	0	0
1984	1	3034311622	0	0	0	0
1984	1	3034310531	0	0	0	0
1984	2	3034307811	40	0	0	0
1984	2	3034307844	0	2	1	0
1984	2	3034307932	0	0	0	0
1984	2	3034307933	0	14	15	0
1984	2	3034307934	0	4	1	0
1984	2	3034309111	0	6	8	0
1984	2	3034309112	0	26	30	0
1984	2	3034309114	0	9	14	0
1984	2	3034309132	0	0	0	0
1984	2	3034306724	0	0	0	0
1984	2	3034307943	0	3	1	0
1984	2	3034309121	0	39	43	0
1984	2	3034309123	0	33	33	0
1984	2	3034309124	0	4	7	0
1984	2	3034309141	0	8	7	0
1984	2	3034309142	0	0	0	0
1984	2	3034309144	0	0	0	0
1984	2	3034308013	0	0	0	0
1984	2	3034309231	0	0	0	0
1984	2	3034309242	0	0	0	0
1984	2	3034310441	0	0	0	0
1984	2	3034310511	0	0	0	0
1984	2	3034311714	0	0	0	0
1984	2	3034306634	7	0	0	0
1984	2	3034306623	0	0	0	0
1984	2	3034306644	10	0	0	0
1984	2	3034307822	17	0	0	0
1984	2	3034307842	0	0	0	0
1984	2	3034305534	4	0	0	0
1984	2	3034306712	0	0	0	0
1984	2	3034306731	3	0	0	0
1984	2	3034307912	17	0	0	0
1984	2	3034307932	17	0	0	0
1984	2	3034309111	10	0	0	0
1984	2	3034305543	0	0	0	0
1984	2	3034306724	3	0	0	0
1984	2	3034306743	3	0	0	0
1984	2	3034307924	13	0	0	0
1984	2	3034307943	3	0	0	0
1984	2	3034309123	10	0	0	0
1984	2	3034309142	13	0	0	0
1984	2	3034310332	10	0	0	0
1984	2	3034305634	0	0	0	0
1984	2	3034306812	0	0	0	0
1984	2	3034306834	0	0	0	0
1984	2	3034308011	0	0	0	0
1984	2	3034308034	0	0	0	0
1984	2	3034309212	3	0	0	0
1984	2	3034309231	27	0	0	0
1984	2	3034310412	10	0	0	0
1984	2	3034310432	13	0	0	0
1984	2	3034305643	0	0	0	0
1984	2	3034306821	0	0	0	0
1984	2	3034306843	0	0	0	0
1984	2	3034308021	0	0	0	0
1984	2	3034308043	7	0	0	0
1984	2	3034309221	0	0	0	0
1984	2	3034309242	7	0	0	0
1984	2	3034310423	20	0	0	0
1984	2	3034310444	10	0	0	0
1984	2	3034311622	7	0	0	0
1984	2	3034310531	3	0	0	0
1985	1	3034307811	0	45	173	0
1985	1	3034307914	0	38	7	0
1985	1	3034307844	0	32	5	0
1985	1	3034307932	0	51	9	0
1985	1	3034307933	0	3	0	0
1985	1	3034307934	0	7	9	0
1985	1	3034307943	0	10	5	0
1985	1	3034309111	0	5	3	0
1985	1	3034309112	0	5	3	0
1985	1	3034309114	0	1	0	0
1985	1	3034309121	0	10	2	0
1985	1	3034309123	0	2	0	0
1985	1	3034309124	0	0	0	0
1985	1	3034309141	0	0	0	0
1985	1	3034309142	0	0	0	0
1985	1	3034309231	0	20	2	0
1985	1	3034306634	13	0	0	0
1985	1	3034307811	27	0	0	0
1985	1	3034306623	3	0	0	0
1985	1	3034306644	3	0	0	0
1985	1	3034307822	20	0	0	0
1985	1	3034307842	3	0	0	0
1985	1	3034305534	0	0	0	0
1985	1	3034306712	3	0	0	0
1985	1	3034306731	10	0	0	0
1985	1	3034307912	20	0	0	0
1985	1	3034307932	7	0	0	0
1985	1	3034309111	3	0	0	0
1985	1	3034305543	3	0	0	0
1985	1	3034306724	0	0	0	0
1985	1	3034306743	13	0	0	0
1985	1	3034307924	10	0	0	0
1985	1	3034307943	7	0	0	0
1985	1	3034309123	10	0	0	0
1985	1	3034309142	0	0	0	0
1985	1	3034310332	0	0	0	0
1985	1	3034305634	0	0	0	0
1985	1	3034306812	0	0	0	0
1985	1	3034306834	0	0	0	0
1985	1	3034308011	0	0	0	0
1985	1	3034308034	0	0	0	0
1985	1	3034309212	0	0	0	0
1985	1	3034309231	10	0	0	0
1985	1	3034310412	7	0	0	0
1985	1	3034310432	0	0	0	0
1985	1	3034305643	0	0	0	0
1985	1	3034306821	0	0	0	0
1985	1	3034306843	0	0	0	0
1985	1	3034308021	0	0	0	0
1985	1	3034308043	0	0	0	0
1985	1	3034309221	0	0	0	0
1985	1	3034309242	0	0	0	0
1985	1	3034310423	7	0	0	0
1985	1	3034310444	3	0	0	0
1985	1	3034311622	3	0	0	0
1985	1	3034310531	0	0	0	0
1985	2	3034306723	0	49	218	0
1985	2	3034306724	0	35	119	0
1985	2	3034307811	0	69	0	0
1985	2	3034307914	0	44	90	0
1985	2	3034307922	0	41	86	0
1985	2	3034307924	0	20	77	0
1985	2	3034308013	0	19	67	0
1985	2	3034307844	0	9	5	0
1985	2	3034307932	0	56	168	0
1985	2	3034307933	0	192	131	0
1985	2	3034307934	0	174	56	0
1985	2	3034307941	0	39	91	0
1985	2	3034307943	0	173	89	0
1985	2	3034309111	0	156	221	0
1985	2	3034309112	0	286	223	0
1985	2	3034309114	0	51	42	0
1985	2	3034309121	0	602	742	0
1985	2	3034309123	0	473	361	0
1985	2	3034309124	0	137	56	0
1985	2	3034309212	0	17	73	0
1985	2	3034309222	0	16	18	0
1985	2	3034307942	0	34	54	0
1985	2	3034309141	0	135	113	0
1985	2	3034309142	0	107	270	0
1985	2	3034309144	0	25	46	0
1985	2	3034309231	0	57	143	0
1985	2	3034309233	0	18	49	0
1985	2	3034309234	0	30	90	0
1985	2	3034309241	0	24	61	0
1985	2	3034309242	0	52	114	0
1985	2	3034309243	0	62	371	0
1985	2	3034310331	0	7	33	0
1985	2	3034310421	0	55	413	0
1985	2	3034310422	0	13	135	0
1985	2	3034310432	0	24	54	0
1985	2	3034310434	0	6	4	0
1985	2	3034310441	0	70	394	0
1985	2	3034310443	0	18	30	0
1985	2	3034309232	0	44	150	0
1985	2	3034309143	0	16	61	0
1985	2	3034309244	0	18	30	0
1985	2	3034309214	0	21	52	0
1985	2	3034306634	37	0	0	0
1985	2	3034307811	73	0	0	0
1985	2	3034306623	3	0	0	0
1985	2	3034306644	33	0	0	0
1985	2	3034306622	37	0	0	0
1985	2	3034307842	13	0	0	0
1985	2	3034305534	10	0	0	0
1985	2	3034306712	10	0	0	0
1985	2	3034306731	27	0	0	0
1985	2	3034307914	37	0	0	0
1985	2	3034307932	57	0	0	0
1985	2	3034309111	33	0	0	0
1985	2	3034305543	10	0	0	0
1985	2	3034306724	17	0	0	0
1985	2	3034306743	20	0	0	0
1985	2	3034307924	37	0	0	0
1985	2	3034307943	33	0	0	0
1985	2	3034309123	20	0	0	0
1985	2	3034309142	40	0	0	0
1985	2	3034310332	10	0	0	0
1985	2	3034305634	13	0	0	0
1985	2	3034306812	17	0	0	0
1985	2	3034306834	3	0	0	0
1985	2	3034308011	0	0	0	0
1985	2	3034308034	3	0	0	0
1985	2	3034309212	20	0	0	0
1985	2	3034309231	63	0	0	0
1985	2	3034310412	10	0	0	0
1985	2	3034310432	13	0	0	0
1985	2	3034305643	6	0	0	0
1985	2	3034306821	0	0	0	0
1985	2	3034306843	7	0	0	0
1985	2	3034308021	3	0	0	0
1985	2	3034308043	7	0	0	0
1985	2	3034309221	3	0	0	0
1985	2	3034309242	23	0	0	0
1985	2	3034310423	40	0	0	0
1985	2	3034310444	37	0	0	0
1985	2	3034311622	10	0	0	0
1985	2	3034310531	7	0	0	0
1986	1	3034306723	0	16	10	0
1986	1	3034306724	0	44	25	0
1986	1	3034306811	0	17	18	0
1986	1	3034306812	0	7	3	0
1986	1	3034306813	0	11	15	0
1986	1	3034306814	0	3	0	0
1986	1	3034306641	0	8	2	0
1986	1	3034306642	0	21	0	0
1986	1	3034306643	0	23	18	0
1986	1	3034306644	0	37	13	0
1986	1	3034306731	0	35	3	0
1986	1	3034306732	0	15	2	0
1986	1	3034306733	0	17	7	0
1986	1	3034306734	0	20	1	0
1986	1	3034306741	0	15	4	0
1986	1	3034306742	0	16	37	0
1986	1	3034306743	0	15	8	0
1986	1	3034306744	0	20	5	0
1986	1	3034306831	0	21	3	0
1986	1	3034306832	0	26	2	0
1986	1	3034306833	0	31	1	0
1986	1	3034306834	0	9	0	0
1986	1	3034307811	0	82	128	0
1986	1	3034307812	0	39	90	0
1986	1	3034307821	0	21	9	0
1986	1	3034307822	0	28	20	0
1986	1	3034307823	0	36	13	0
1986	1	3034307824	0	17	1	0
1986	1	3034307911	0	22	4	0
1986	1	3034307912	0	34	9	0
1986	1	3034307913	0	22	10	0
1986	1	3034307914	0	44	18	0
1986	1	3034307921	0	27	35	0
1986	1	3034307922	0	38	12	0
1986	1	3034307923	0	34	7	0
1986	1	3034307924	0	11	1	0
1986	1	3034308011	0	40	0	0
1986	1	3034308012	0	31	2	0
1986	1	3034308013	0	26	0	0
1986	1	3034308014	0	12	1	0
1986	1	3034307844	0	15	4	0
1986	1	3034307931	0	19	1	0
1986	1	3034307932	0	16	7	0
1986	1	3034307933	0	299	17	0
1986	1	3034307934	0	233	97	0
1986	1	3034307941	0	18	2	0
1986	1	3034307942	0	36	4	0
1986	1	3034307943	0	177	196	0
1986	1	3034307944	0	21	1	0
1986	1	3034308031	0	17	15	0
1986	1	3034308032	0	15	0	0
1986	1	3034308033	0	32	0	0
1986	1	3034308034	0	21	0	0
1986	1	3034310444	0	11	4	0
1986	1	3034309111	0	205	18	0
1986	1	3034309112	0	409	105	0
1986	1	3034309113	0	0	0	0
1986	1	3034309114	0	78	15	0
1986	1	3034309121	0	589	605	0
1986	1	3034309122	0	22	28	0
1986	1	3034309123	0	586	246	0
1986	1	3034309124	0	151	124	0
1986	1	3034309211	0	31	1	0
1986	1	3034309212	0	20	2	0
1986	1	3034309213	0	26	8	0
1986	1	3034309214	0	36	1	0
1986	1	3034309221	0	20	0	0
1986	1	3034309223	0	14	1	0
1986	1	3034309141	0	201	17	0
1986	1	3034309142	0	94	10	0
1986	1	3034309143	0	17	0	0
1986	1	3034309144	0	11	0	0
1986	1	3034309231	0	35	4	0
1986	1	3034309232	0	16	36	0
1986	1	3034309233	0	12	0	0
1986	1	3034309234	0	14	113	0
1986	1	3034309241	0	26	4	0
1986	1	3034309242	0	17	2	0
1986	1	3034309243	0	36	19	0
1986	1	3034309244	0	37	16	0
1986	1	3034310332	0	32	14	0
1986	1	3034310334	0	36	6	0
1986	1	3034310411	0	38	13	0
1986	1	3034310412	0	23	25	0
1986	1	3034310413	0	27	7	0
1986	1	3034310414	0	36	49	0
1986	1	3034310421	0	29	66	0
1986	1	3034310422	0	36	19	0
1986	1	3034310423	0	38	39	0
1986	1	3034310424	0	17	17	0
1986	1	3034310511	0	18	20	0
1986	1	3034310513	0	10	4	0
1986	1	3034310432	0	8	6	0
1986	1	3034310433	0	0	0	0
1986	1	3034310434	0	13	32	0
1986	1	3034310441	0	42	34	0
1986	1	3034310442	0	24	11	0
1986	1	3034310443	0	12	16	0
1986	1	3034309242	0	7	4	0
1986	1	3034306634	33	0	0	0
1986	1	3034307811	33	0	0	0
1986	1	3034306644	23	0	0	0
1986	1	3034307822	30	0	0	0
1986	1	3034307842	17	0	0	0
1986	1	3034305534	10	0	0	0
1986	1	3034306712	10	0	0	0
1986	1	3034306731	23	0	0	0
1986	1	3034307912	23	0	0	0
1986	1	3034307932	23	0	0	0
1986	1	3034309111	27	0	0	0
1986	1	3034305543	7	0	0	0
1986	1	3034306724	10	0	0	0
1986	1	3034306743	27	0	0	0
1986	1	3034307924	37	0	0	0
1986	1	3034307943	27	0	0	0
1986	1	3034309123	20	0	0	0
1986	1	3034309142	23	0	0	0
1986	1	3034310332	23	0	0	0
1986	1	3034305634	10	0	0	0
1986	1	3034306812	13	0	0	0
1986	1	3034306834	0	0	0	0
1986	1	3034308011	3	0	0	0
1986	1	3034308034	17	0	0	0
1986	1	3034309212	0	0	0	0
1986	1	3034309231	20	0	0	0
1986	1	3034310412	37	0	0	0
1986	1	3034310432	10	0	0	0
1986	1	3034305643	10	0	0	0
1986	1	3034306821	3	0	0	0
1986	1	3034306843	7	0	0	0
1986	1	3034308021	0	0	0	0
1986	1	3034308043	0	0	0	0
1986	1	3034309221	3	0	0	0
1986	1	3034309242	13	0	0	0
1986	1	3034310423	37	0	0	0
1986	1	3034310444	37	0	0	0
1986	1	3034311622	13	0	0	0
1986	1	3034310531	3	0	0	0
1986	2	3034306632	0	13	28	0
1986	2	3034306634	53	23	184	0
1986	2	3034306641	0	17	101	0
1986	2	3034306642	0	23	123	0
1986	2	3034306643	0	26	128	0
1986	2	3034306644	67	25	241	0
1986	2	3034306731	57	24	124	0
1986	2	3034306732	0	16	168	0
1986	2	3034306733	0	17	63	0
1986	2	3034306734	0	24	103	0
1986	2	3034306741	0	10	30	0
1986	2	3034306742	0	24	153	0
1986	2	3034306743	53	21	106	0
1986	2	3034306744	0	27	114	0
1986	2	3034306831	0	19	51	0
1986	2	3034306832	0	25	91	0
1986	2	3034306833	0	25	55	0
1986	2	3034306834	43	26	107	0
1986	2	3034306721	0	24	56	0
1986	2	3034306722	0	16	22	0
1986	2	3034306723	0	15	31	0
1986	2	3034306724	50	55	166	0
1986	2	3034307721	0	24	282	0
1986	2	3034307722	0	11	149	0
1986	2	3034307724	0	16	140	0
1986	2	3034307811	0	85	221	0
1986	2	3034307812	0	27	20	0
1986	2	3034307813	0	8	214	0
1986	2	3034307821	0	20	207	0
1986	2	3034307822	70	22	78	0
1986	2	3034307911	0	7	28	0
1986	2	3034307912	70	29	92	0
1986	2	3034307913	0	38	173	0
1986	2	3034307914	0	29	96	0
1986	2	3034307922	0	26	83	0
1986	2	3034307923	0	36	63	0
1986	2	3034307924	67	54	179	0
1986	2	3034308011	47	21	42	0
1986	2	3034308012	0	18	62	0
1986	2	3034308013	0	26	36	0
1986	2	3034308014	0	24	78	0
1986	2	3034307842	47	32	105	0
1986	2	3034307843	0	9	19	0
1986	2	3034307844	0	47	177	0
1986	2	3034307931	0	9	13	0
1986	2	3034307933	0	228	139	0
1986	2	3034307934	0	214	202	0
1986	2	3034307941	0	40	87	0
1986	2	3034307942	0	12	0	0
1986	2	3034307943	60	236	710	0
1986	2	3034308031	0	24	11	0
1986	2	3034308032	0	25	23	0
1986	2	3034308033	0	23	8	0
1986	2	3034308034	20	14	2	0
1986	2	3034309021	0	8	31	0
1986	2	3034309022	0	23	267	0
1986	2	3034309024	0	33	270	0
1986	2	3034309111	60	295	140	0
1986	2	3034309112	0	385	832	0
1986	2	3034309113	0	11	111	0
1986	2	3034309114	0	72	269	0
1986	2	3034309121	0	731	2191	0
1986	2	3034309131	0	4	2	0
1986	2	3034309132	0	5	6	0
1986	2	3034309141	0	234	191	0
1986	2	3034309142	53	58	70	0
1986	2	3034309143	0	11	25	0
1986	2	3034309144	0	22	27	0
1986	2	3034309241	0	7	0	0
1986	2	3034309242	50	13	3	0
1986	2	3034309243	0	31	49	0
1986	2	3034309244	0	18	42	0
1986	2	3034310331	0	23	33	0
1986	2	3034310332	33	32	188	0
1986	2	3034310333	0	9	79	0
1986	2	3034310334	0	17	35	0
1986	2	3034310411	0	27	21	0
1986	2	3034310412	63	18	18	0
1986	2	3034310413	0	18	5	0
1986	2	3034310414	0	19	43	0
1986	2	3034310421	0	29	80	0
1986	2	3034310422	0	31	94	0
1986	2	3034310423	53	55	109	0
1986	2	3034310424	0	32	54	0
1986	2	3034310432	33	33	24	0
1986	2	3034310433	0	0	0	0
1986	2	3034310434	0	11	8	0
1986	2	3034310441	0	25	36	0
1986	2	3034310442	0	28	11	0
1986	2	3034310443	0	9	0	0
1986	2	3034310444	50	10	4	0
1986	2	3034309123	0	592	0	0
1986	2	3034309124	0	179	1549	0
1986	2	3034309211	0	22	205	0
1986	2	3034309212	20	31	27	0
1986	2	3034309213	0	24	30	0
1986	2	3034309214	0	24	125	0
1986	2	3034309221	0	24	13	0
1986	2	3034309223	0	15	11	0
1986	2	3034309242	0	3	5	0
1986	2	3034306712	23	0	0	0
1986	2	3034307932	73	0	0	0
1986	2	3034305543	23	0	0	0
1986	2	3034309123	57	0	0	0
1986	2	3034305634	7	0	0	0
1986	2	3034306812	27	0	0	0
1986	2	3034309231	47	0	0	0
1986	2	3034305643	3	0	0	0
1986	2	3034306821	10	0	0	0
1986	2	3034306843	17	0	0	0
1986	2	3034308021	47	0	0	0
1986	2	3034308043	13	0	0	0
1986	2	3034309221	13	0	0	0
1986	2	3034311622	37	0	0	0
1986	2	3034310531	10	0	0	0
1987	1	3034306721	0	24	13	0
1987	1	3034306722	0	33	18	0
1987	1	3034306723	0	22	27	0
1987	1	3034306724	60	54	89	0
1987	1	3034306811	0	26	20	0
1987	1	3034306812	33	18	13	0
1987	1	3034306813	0	24	44	0
1987	1	3034306814	0	18	16	0
1987	1	3034306632	0	30	36	0
1987	1	3034306633	0	80	516	0
1987	1	3034306634	63	93	515	0
1987	1	3034306641	0	21	77	0
1987	1	3034306642	0	11	17	0
1987	1	3034306643	0	46	203	0
1987	1	3034306644	57	38	89	0
1987	1	3034306731	67	37	43	0
1987	1	3034306732	0	21	36	0
1987	1	3034306733	0	27	13	0
1987	1	3034306734	0	19	26	0
1987	1	3034306741	0	56	59	0
1987	1	3034306742	0	24	28	0
1987	1	3034306743	63	28	38	0
1987	1	3034306744	0	36	36	0
1987	1	3034306831	0	12	17	0
1987	1	3034306832	0	45	22	0
1987	1	3034306833	0	24	32	0
1987	1	3034306834	50	32	31	0
1987	1	3034307721	0	19	16	0
1987	1	3034307722	0	19	82	0
1987	1	3034307724	0	28	370	0
1987	1	3034307811	53	371	3998	0
1987	1	3034307812	0	209	238	0
1987	1	3034307813	0	7	119	0
1987	1	3034307821	0	37	94	0
1987	1	3034307822	73	24	158	0
1987	1	3034307823	0	101	806	0
1987	1	3034307824	0	34	112	0
1987	1	3034307911	0	132	518	0
1987	1	3034307912	0	130	276	0
1987	1	3034307913	0	40	142	0
1987	1	3034307914	63	268	848	0
1987	1	3034307923	0	12	12	0
1987	1	3034307924	57	26	20	0
1987	1	3034308011	57	26	11	0
1987	1	3034308012	0	19	61	0
1987	1	3034308013	0	31	10	0
1987	1	3034308014	0	9	6	0
1987	1	3034307841	0	21	10	0
1987	1	3034307842	50	26	41	0
1987	1	3034307844	0	31	46	0
1987	1	3034307931	0	19	29	0
1987	1	3034307932	60	17	3	0
1987	1	3034307933	0	404	1607	0
1987	1	3034307934	0	201	497	0
1987	1	3034307941	0	30	12	0
1987	1	3034307942	0	25	45	0
1987	1	3034307943	73	144	767	0
1987	1	3034308031	0	32	122	0
1987	1	3034308032	0	7	2	0
1987	1	3034308033	0	27	8	0
1987	1	3034308034	57	10	16	0
1987	1	3034309022	0	20	74	0
1987	1	3034309024	0	20	7	0
1987	1	3034309111	70	525	2819	0
1987	1	3034309112	0	802	3383	0
1987	1	3034309113	0	15	44	0
1987	1	3034309114	0	70	345	0
1987	1	3034309121	0	808	3058	0
1987	1	3034309122	0	124	1521	0
1987	1	3034309123	73	484	2163	0
1987	1	3034309124	0	310	1675	0
1987	1	3034309141	0	314	220	0
1987	1	3034309142	63	132	258	0
1987	1	3034309143	0	15	10	0
1987	1	3034309144	0	23	24	0
1987	1	3034309231	0	26	29	0
1987	1	3034309232	70	9	22	0
1987	1	3034309233	0	16	66	0
1987	1	3034309241	0	26	78	0
1987	1	3034309242	50	14	24	0
1987	1	3034309243	0	28	28	0
1987	1	3034309244	0	24	101	0
1987	1	3034310331	0	15	51	0
1987	1	3034310332	53	21	12	0
1987	1	3034310333	0	7	0	0
1987	1	3034310334	0	12	14	0
1987	1	3034310411	0	37	120	0
1987	1	3034310412	83	20	84	0
1987	1	3034310413	0	17	94	0
1987	1	3034310414	0	28	249	0
1987	1	3034310421	0	24	430	0
1987	1	3034310422	0	31	284	0
1987	1	3034310423	80	34	505	0
1987	1	3034310424	0	50	857	0
1987	1	3034310432	60	42	121	0
1987	1	3034310434	0	24	124	0
1987	1	3034310441	0	33	416	0
1987	1	3034310442	0	13	0	0
1987	1	3034310443	0	33	69	0
1987	1	3034310444	47	15	147	0
1987	1	3034306623	17	0	0	0
1987	1	3034305534	27	0	0	0
1987	1	3034306712	47	0	0	0
1987	1	3034305543	40	0	0	0
1987	1	3034305634	33	0	0	0
1987	1	3034309212	60	0	0	0
1987	1	3034305643	30	0	0	0
1987	1	3034306821	13	0	0	0
1987	1	3034306843	23	0	0	0
1987	1	3034308021	20	0	0	0
1987	1	3034308043	30	0	0	0
1987	1	3034309221	21	0	0	0
1987	1	3034311622	13	0	0	0
1987	1	3034310531	13	0	0	0
1987	2	3034305631	0	9	11	0
1987	2	3034305633	0	27	90	0
1987	2	3034306712	43	16	162	0
1987	2	3034306713	0	9	146	0
1987	2	3034306714	0	20	470	0
1987	2	3034306721	0	18	126	0
1987	2	3034306722	0	26	117	0
1987	2	3034306723	0	19	90	0
1987	2	3034306724	63	20	80	0
1987	2	3034306811	0	17	37	0
1987	2	3034306812	40	6	14	0
1987	2	3034306813	0	24	161	0
1987	2	3034306814	0	20	131	0
1987	2	3034306632	0	12	111	0
1987	2	3034306634	33	43	1651	0
1987	2	3034306641	0	11	226	0
1987	2	3034306642	0	7	81	0
1987	2	3034306643	0	3	254	0
1987	2	3034306644	43	16	267	0
1987	2	3034306731	67	27	433	0
1987	2	3034306733	0	9	118	0
1987	2	3034306734	0	18	147	0
1987	2	3034306741	0	23	212	0
1987	2	3034306742	0	20	306	0
1987	2	3034306743	50	21	287	0
1987	2	3034306744	0	44	704	0
[truncated: 4,924 more rows]
